# Supplementary material for: Deoxynivalenol and Zearalenone: Different Mycotoxins with Different Toxic Effects in the Sertoli Cells of Equus asinus
Source: Cells. 2021 Jul 27;10(8):1898. doi: 10.3390/cells10081898 (PMC8394322; doi:10.3390/cells10081898)
Supplement: Supplementary file 1 [file cells-10-01898-s001.zip]

Archive with 1 entries (1 files):
- cells-1286064-supplmementary.pdf
